# Supplementary material for: Obesity, Fat Distribution and Risk of Cancer in Women and Men: A Mendelian Randomisation Study
Source: Nutrients. 2022 Dec 9;14(24):5259. doi: 10.3390/nu14245259 (PMC9784937; doi:10.3390/nu14245259)
Supplement: Supplementary file 1 [file nutrients-14-05259-s001.zip › Table S1.xlsx]

## Sheet: Sheet1
Table S1. GWAS summary statistics for fat distribution traits and drivers used in Mendelian Randomisation study.
Trait	Sex	Sample size	n instruments	GWAS study	Exposure instruments (source)	GWAS database	Analyses
BMI	women	434794	300	Pulit et al. 2019 (PMID: 30239722); GCST009003	https://github.com/lindgrengroup/fatdistnGWAS		Two-sample MR
	men	374756	241	Pulit et al. 2019 (PMID: 30239722); GCST009001	https://github.com/lindgrengroup/fatdistnGWAS		Two-sample MR
WHRadjBMI	women	379501	353	Pulit et al. 2019 (PMID: 30239722); GCST008994	https://github.com/lindgrengroup/fatdistnGWAS		Two-sample MR
	men	315284	100	Pulit et al. 2019 (PMID: 30239722); GCST008995	https://github.com/lindgrengroup/fatdistnGWAS		Two-sample MR
BMI	women	171977	38	Locke et al. 2015 (PMID: 25673413); ieu-a-974	PMID: 25673413, Table S6	https://portals.broadinstitute.org/collaboration/giant/index.php/GIANT_consortium_data_files	MVMR
	men	152893	30	Locke et al. 2015 (PMID: 25673413); ieu-a-785	PMID: 25673413, Table S5	https://portals.broadinstitute.org/collaboration/giant/index.php/GIANT_consortium_data_files	MVMR
BioT	women	188507	180	Ruth et al. 2020 (PMID: 32042192); GCST90012102	PMID: 32042192, Supplementary Table S10	https://www.ebi.ac.uk/gwas	Two-sample MR, MVMR
(Testosterone cluster)a			(241)		PMID: 32042192, Supplementary Table S16		Two-sample MR
	men	178782	125	Ruth et al. 2020 (PMID: 32042192); GCST90012103	PMID: 32042192, Supplementary Table S9	https://www.ebi.ac.uk/gwas	Two-sample MR, MVMR
			(122)		PMID: 32042192, Supplementary Table S16		Two-sample MR
Oestradiol	men	206927	22	Ruth et al. 2020 (PMID: 32042192); GCST90012105	PMID: 32042192, Supplementary Table S11	https://www.ebi.ac.uk/gwas	Two-sample MR
Fasting insulin	women	50404	12	Lagou et al. 2021 (PMID: 33402679)	PMID: 33402679, Supplementary data 3	https://magicinvestigators.org/ downloads/	Two-sample MR, MVMR
	men	47806	15	Lagou et al. 2021 (PMID: 33402679)	PMID: 33402679, Supplementary data 3	https://magicinvestigators.org/ downloads/	Two-sample MR
bAdiponectin	Sex-combined	35355	11	Dastani et al. 2012 (PMID: 22479202); ieu-a-1; GCST001465	PMID: 22479202, Table 1	https://www.ebi.ac.uk/gwas	Two-sample MR
Leptin	Sex-combined	33987	6	Kilpeläinen et al 2016 (PMID: 26833098); ebi-a-GCST003367	PMID: 26833098, Table 1	https://www.ebi.ac.uk/gwas	Two-sample MR, MVMR
Leptin (adj BMI)	Sex-combined	33987	9	Kilpeläinen et al 2016 (PMID: 26833098); ebi-a-GCST003368	https://www.ebi.ac.uk/gwas	https://www.ebi.ac.uk/gwas	Two-sample MR
HDL cholesterol	women	207556	192	UKBB			Two-sample MR, MVMR
	men	179466	157	UKBB			Two-sample MR
Triglycerides	women	228297	181	UKBB			Two-sample MR
	men	194215	126	UKBB			Two-sample MR
hsCRP	women	236919	148	UKBB			Two-sample MR
	men	199478	81	UKBB			Two-sample MR
IGF-1	women	236028	206	UKBB; Wang et al. 2021; (https://doi.org/10.1101/2021.05.12.21257093)			Two-sample MR, MVMR
	men	198946	200	UKBB; Wang et al. 2021; (https://doi.org/10.1101/2021.05.12.21257093)			Two-sample MR
Abbreviations: BMI, body mass index; WHRadjBMI, BMI-adjusted waist-to-hip ratio;
BioT, bioavailable testosterone; HDL, high density lipoprotein; hsCRP, high sensitivity C-reactive protein; IGF-1, insulin-like growth factor 1; MR, Mendelian randommisation; MVMR, multivariate MR
a number of SNPs with dominant effects on both total testosterone and bioT, but no effect on sex-hormone binding globulin (Ruth et al. 2020, Suppl. Table 16).
b from a multi-ethnic study comprising white Europeans (n = 29,347), African Americans (n = 4,232) and East Asians (n = 1,776).
Data on fasting insulin have been contributed by MAGIC investigators and have been downloaded from www.magicinvestigators.org
