# Supplementary material for: Obesity, Fat Distribution and Risk of Cancer in Women and Men: A Mendelian Randomisation Study
Source: Nutrients. 2022 Dec 9;14(24):5259. doi: 10.3390/nu14245259 (PMC9784937; doi:10.3390/nu14245259)
Supplement: Supplementary file 1 [file nutrients-14-05259-s001.zip › Table S2.xlsx]

## Sheet: Sheet1
Table S2. GWAS summary statistics for cancer types used in Mendelian Randomisation study.
Cancer type	Cancer subtype	Sample size	Cases	Controls	GWAS study	GWAS database
Breast cancer	all	228951	122977	105974	Michailidou et al. 2017 (PMID: 29059683); ieu-a-1126	MRCIEU/TwoSampleMR
	ER positive	175475	69501	105974	Michailidou et al. 2017 (PMID: 29059683); ieu-a-1127	MRCIEU/TwoSampleMR
	ER negative	127442	21468	105974	Michailidou et al. 2017 (PMID: 29059683); ieu-a-1128	MRCIEU/TwoSampleMR
Endometrial	all	121885	12906	108979	O’Mara et al. 2018 (PMID: 30093612); ebi-a-GCST006464	MRCIEU/TwoSampleMR
Ovarian	all	66450	25509	40941	Phelan et al. 2017 (PMID: 28346442); ieu-a-1120	MRCIEU/TwoSampleMR
Prostate	all	140254	79148	61106	Schumacher et al 2018 (PMID: 29892016); ebi-a-GCST006085	MRCIEU/TwoSampleMR
Lung	all	27209	11348	15861	Wang et al 2014 (PMID: 24880342); ieu-a-966	MRCIEU/TwoSampleMR
Colon	all	361194	2437	358757	ukb-d-C3_COLON	MRCIEU/TwoSampleMR
