# Supplementary material for: Obesity, Fat Distribution and Risk of Cancer in Women and Men: A Mendelian Randomisation Study
Source: Nutrients. 2022 Dec 9;14(24):5259. doi: 10.3390/nu14245259 (PMC9784937; doi:10.3390/nu14245259)
Supplement: Supplementary file 1 [file nutrients-14-05259-s001.zip › Table S3.xlsx]

## Sheet: Sheet1
Table S3. Two-sample MR estimates of effects of adiposity traits on cancer risks in women.
			IVW		Egger			Weighted median		PRESSO
Exposure	Outcome	n instruments	OR (95% CI)	p-value	OR (95% CI)	p-value	Intercept p-val	OR (95% CI)	p-value	Global test p-val	OR (95% CI)a	p-value
BMI	sex-specific cancers
	Breast cancer	273	0.868 (0.809, 0.932)	0.0001	0.636 (0.525, 0.771)	6.1e-06	0.00076	0.844 (0.782, 0.910)	1.2e-05	<1E-4	0.898 (0.844, 0.957)	0.0096
	Breast cancer (ER+ve)	273	0.881 (0.815, 0.952)	0.0014	0.684 (0.553, 0.845)	0.00051	0.012	0.802 (0.734, 0.877)	1.1e-06	<1E-4	0.901 (0.839, 0.968)	0.00457
	Breast cancer (ER-ve)	273	0.840 (0.753, 0.937)	0.0017	0.798 (0.699, 0.911)	0.00084	0.0018	0.539 (0.401, 0.724)	5.6e-05	<1E-4	0.861 (0.776, 0.955)	0.0051
	Endometrial cancer	289	1.746 (1.553, 1.963)	1.1e-20	1.927 (1.390, 2.671)	0.000104	0.53	1.824 (1.522, 2.186)	7.8e-11	<1E-4	1.750 (1.562, 1.960)	3e-19
	Ovarian cancer	273	1.123 (1.014, 1.244)	0.026	1.334 (1.008, 1.767)	0.045	0.2	1.172 (1.010, 1.359)	0.036	0.0002	1.100 (0.998, 1.213)	0.0547
	sex-combined cancers
	Lung cancer	282	1.191 (1.050, 1.351)	0.0067	1.068 (0.756, 1.509)	0.71	0.51	1.158 (0.945, 1.421)	0.16	0.02	1.176 (1.039, 1.330)	0.0106
	Colon cancer	290	1.009 (0.835, 1.218)	0.93	1.359 (0.812, 2.275)	0.24	0.22	0.965 (0.716, 1.300)	0.81	NA	NA	NA
WHRadjBMI	sex-specific cancers
	Breast cancer	308	0.931 (0.872, 0.993)	0.0296	0.863 (0.746, 0.999)	0.0499	0.26	0.895 (0.842, 0.952)	0.0004	<1E-4	0.934 (0.888, 0.983)	0.0086
	Breast cancer (ER+ve)	308	0.929 (0.866, 0.997)	0.0397	0.867 (0.739, 1.016)	0.078	0.34	0.917 (0.857, 0.982)	0.0128	<1E-4	0.910 (0.858, 0.966)	0.00207
	Breast cancer (ER-ve)	308	0.950 (0.881, 1.026)	0.19	0.909 (0.764, 1.081)	0.28	0.57	0.963 (0.866, 1.071)	0.49	<1E-4	0.939 (0.876, 1.006)	0.0749
	Endometrial cancer	333	0.950 (0.868, 1.039)	0.26	1.014 (0.829, 1.240)	0.89	0.48	0.910 (0.794, 1.043)	0.1754	<1E-4	0.954 (0.874, 1.042)	0.29
	Ovarian cancer	309	0.997 (0.917, 1.084)	0.94	0.942 (0.780, 1.138)	0.54	0.51	0.979 (0.879, 1.090)	0.699	<1E-4	0.981 (0.907, 1.061)	0.63
	sex-combined cancers
	Lung cancer	312	0.988 (0.895, 1.091)	0.81	0.941 (0.750, 1.180)	0.599	0.64	1.076 (0.928, 1.247)	0.33	0.002	NA	NA
	Colon cancer	341	1.233 (1.075, 1.416)	0.0028	0.940 (0.695, 1.272)	0.69	0.0491	1.083 (0.854, 1.374)	0.51	0.26	NA	NA
p<0.005 is considered significant with Bonferroni correction for multiple testing.
Rows highlighted in yellow are significant with IVW and directionally consistent across all sensitivity analyses.
Rows highlighted in orange are marginally significant with IVW and directionally consistent across all sensitivity analyses.
aOutlier corrected
