# Supplementary material for: Obesity, Fat Distribution and Risk of Cancer in Women and Men: A Mendelian Randomisation Study
Source: Nutrients. 2022 Dec 9;14(24):5259. doi: 10.3390/nu14245259 (PMC9784937; doi:10.3390/nu14245259)
Supplement: Supplementary file 1 [file nutrients-14-05259-s001.zip › Table S4.xlsx]

## Sheet: Sheet1
Table S4. Two-sample MR estimates of effects of adiposity traits on traditional cancer drivers in women.
			IVW		Egger			Weighted median		PRESSO
Exposure	Outcome	n instruments	Beta (95% CI)	p-value	Beta (95% CI)	p-value	Intercept p-val	Beta (95% CI)	p-value	Global test p-val	Beta (95% CI)a	p-value
BMI	BioT (nmol/L)	290	0.219 (0.191, 0.247)	4.7e-53	0.119 (0.044, 0.195)	0.0022	0.006006	0.162 (0.134, 0.190)	4.1e-29	<1E-4	0.217 (0.193, 0.240)	2.35e-49
	Fasting blood insulin (pmol/L)	254	0.188 (0.156, 0.220)	1.09e-30	0.165 (0.080, 0.249)	0.00017	0.56	0.179 (0.131, 0.227)	2.07e-13	0.0001	0.192 (0.161, 0.223)	1.54e-27
	IGF-1	288	-0.832 (-1.082, -0.582)	6.99e-11	-0.993 (-1.678, -0.309)	0.00476	0.62	-0.917 (-1.156, -0.678)	5.68e-14	<1E-4	-0.955 (-1.150, -0.759)	7.2e-19
	HDL	290	-0.360 (-0.415, -0.305)	4.37e-38	-0.278 (-0.427, -0.128)	0.000323	0.25	-0.347 (-0.387, -0.306)	6.37e-63	<1E-4	-0.395 (-0.428, -0.363)	3.47e-68
	TAG	290	0.265 (0.219, 0.311)	1.45e-29	0.069 (-0.054, 0.193)	0.27	0.00097	0.226 (0.189, 0.264)	5.74e-32	<1E-4	0.277 (0.247, 0.307)	1.38e-48
	log hsCRP	290	0.481 (0.418, 0.544)	1.21e-50	0.345 (0.174, 0.517)	0.000101	0.098	0.398 (0.360, 0.437)	3.01e-92	<1E-4	0.451 (0.422, 0.480)	1.53e-90
	bAdiponectin	269	0.012 (-0.021, 0.045)	0.48	0.029 (-0.065, 0.123)	0.55	0.71	0.038 (-0.013, 0.088)	0.14	0.01	0.002 (-0.028, 0.033)	0.88
	bLeptin	246	0.413 (0.364, 0.461)	1.42e-62	0.521 (0.387, 0.656)	6.7e-13	0.092	0.447 (0.369, 0.524)	6.35e-30	0.08	NA	NA
WHRadjBMI	BioT (nmol/L)	344	0.103 (0.070, 0.135)	4.3e-10	0.022 (-0.048, 0.091)	0.54	0.010532	0.095 (0.072, 0.118)	4.3e-16	<1E-4	0.105 (0.086, 0.124)	1.25e-23
	Fasting blood insulin (pmol/L)	249	0.155 (0.128, 0.183)	4.92e-28	0.224 (0.159, 0.289)	9.01e-11	0.022	0.161 (0.124, 0.198)	3.45e-17	<1E-4	0.163 (0.137, 0.189)	6.2e-27
	IGF-1	339	0.416 (0.219, 0.614)	3.54e-05	0.528 (0.090, 0.965)	0.018	0.58	0.440 (0.276, 0.605)	1.56e-07	<1E-4	0.430 (0.281, 0.579)	3.69e-08
	HDL	340	-0.382 (-0.426, -0.337)	1.36e-62	-0.505 (-0.603, -0.407)	3.85e-21	0.00588	-0.339 (-0.377, -0.300)	3.21e-66	<1E-4	-0.358 (-0.386, -0.33)	4.3e-74
	TAG	340	0.470 (0.420, 0.519)	2.67e-76	0.558 (0.448, 0.668)	1.08e-20	0.077	0.413 (0.376, 0.449)	5.57e-110	<1E-4	0.427 (0.399, 0.455)	1.89e-92
	log hsCRP	340	0.047 (0.000, 0.094)	0.049	-0.100 (-0.203, 0.002)	0.056	0.0017	0.010 (-0.019, 0.038)	0.51	<1E-4	0.030 (0.005, 0.055)	0.0178
	bAdiponectin	271	-0.248 (-0.287, -0.209)	7.51e-36	-0.334 (-0.435, -0.233)	3.86e-10	0.072	-0.243 (-0.290, -0.197)	2.09e-24	<1E-4	-0.244 (-0.278, -0.209)	8.36e-33
	bLeptin	237	-0.069 (-0.114, -0.023)	0.00296	-0.207 (-0.320, -0.093)	0.000429	0.01	-0.089 (-0.154, -0.025)	0.00638	<1E-4	-0.045 (-0.086, -0.004)	0.03377
p<0.005 is considered significant with Bonferroni correction for multiple testing.
Rows highlighted in yellow are significant with IVW and directionally consistent across all sensitivity analyses.
aOutlier corrected
bSex-combined data
