# Supplementary material for: Obesity, Fat Distribution and Risk of Cancer in Women and Men: A Mendelian Randomisation Study
Source: Nutrients. 2022 Dec 9;14(24):5259. doi: 10.3390/nu14245259 (PMC9784937; doi:10.3390/nu14245259)
Supplement: Supplementary file 1 [file nutrients-14-05259-s001.zip › Table S5.xlsx]

## Sheet: Sheet1
Table S5. Two-sample MR estimates of effects of traditional mediators on cancer risks in women.
			IVW		Egger			Weighted median		PRESSO
Exposure	Outcome	n instruments	OR (95% CI)	p-value	OR (95% CI)	p-value	Intercept p-val	OR (95% CI)	p-value	Global test p-val	OR (95% CI)a	p-value
BioT	sex-specific cancers
	Breast cancer	132	1.130 (1.026, 1.244)	0.01	1.114 (0.949, 1.308)	0.19	0.83	1.017 (0.920, 1.126)	0.74	<1E-4	1.141 (1.064, 1.224)	0.0003
	Breast cancer (ER+ve)	132	1.202 (1.086, 1.330)	0.00037	1.168 (0.988, 1.381)	0.07	0.68	1.019 (0.912, 1.138)	0.74	<1E-4	1.200 (1.106, 1.302)	2.48e-05
	Breast cancer (ER-ve)	132	0.955 (0.834, 1.094)	0.51	1.007 (0.801, 1.267)	0.95	0.58	0.997 (0.861, 1.154)	0.97	<1E-4	0.963 (0.864, 1.073)	0.49
	Endometrial cancer	144	1.643 (1.409, 1.915)	2.42e-10	1.874 (1.384, 2.538)	8.15e-05	0.32	1.548 (1.182, 2.029)	0.00151	0.0001	1.598 (1.376, 1.856)	7.59e-09
	sex-combined cancers
	Colon cancer	154	1.145 (0.931, 1.408)	0.2	1.131 (0.793, 1.612)	0.5	0.93	1.008 (0.718, 1.414)	0.97	0.64	NA	NA
Testosterone cluster	sex-specific cancers
	Breast cancer	163	1.155 (1.084, 1.230)	7.46e-06	1.181 (1.056, 1.319)	0.0039	0.64	1.122 (1.047, 1.202)	0.001	<1E-4	1.153 (1.097, 1.211)	7.57e-08
	Breast cancer (ER+ve)	163	1.197 (1.117, 1.283)	3.95e-07	1.265 (1.120, 1.430)	0.0002	0.28	1.179 (1.082, 1.284)	0.000164	<1E-4	1.195 (1.128, 1.265)	1.01e-08
	Breast cancer (ER-ve)	163	0.996 (0.916, 1.082)	0.92	0.992 (0.857, 1.148)	0.91	0.95	0.980 (0.876, 1.096)	0.72	<1E-4	0.991 (0.919, 1.070)	0.82
	Endometrial cancer	168	1.431 (1.284, 1.595)	9.17e-11	1.685 (1.388, 2.047)	4.34e-07	0.0496	1.560 (1.338, 1.818)	1.32e-08	<1E-4	NA	NA
Fasting insulin	sex-specific cancers
	Breast cancer	12	0.933 (0.380, 2.288)	0.88	1.306 (0.015, 113.182)	0.91	0.88	1.720 (1.157, 2.557)	0.007	<1E-4	1.531 (0.994, 2.358)	0.1
	Breast cancer (ER+ve)	12	0.966 (0.389, 2.400)	0.94	0.816 (0.009, 75.748)	0.93	0.94	1.513 (0.938, 2.440)	0.09	<1E-4	1.387 (0.828, 2.323)	0.26
	Breast cancer (ER-ve)	12	0.557 (0.209, 1.484)	0.24	1.179 (0.009, 153.018)	0.95	0.76	0.826 (0.426, 1.601)	0.57	<1E-4	0.801 (0.401, 1.599)	0.54
	Endometrial cancer	12	3.709 (2.063, 6.669)	1.19e-05	1.803 (0.102, 31.855)	0.7	0.63	2.855 (1.310, 6.222)	0.008	0.35	NA	NA
	sex-combined cancers
	Colon cancer	12	1.109 (0.407, 3.020)	0.84	0.026 (0.000, 2.700)	0.15	0.14	1.019 (0.270, 3.844)	0.98	0.81	NA	NA
IGF1	sex-specific cancers
	Breast cancer	191	1.014 (1.004, 1.024)	0.007	1.018 (0.996, 1.040)	0.1052	0.69	1.013 (1.002, 1.024)	0.0259	<1E-4	1.014 (1.006, 1.023)	0.00169
	Breast cancer (ER+ve)	191	1.014 (1.004, 1.025)	0.009	1.020 (0.997, 1.043)	0.09	0.58	1.013 (1.000, 1.026)	0.06	<1E-4	1.018 (1.008, 1.027)	0.00029
	Breast cancer (ER-ve)	191	1.006 (0.992, 1.020)	0.38	1.018 (0.989, 1.048)	0.22501	0.36	1.007 (0.988, 1.027)	0.46	<1E-4	1.005 (0.992, 1.019)	0.47
	Endometrial cancer	202	0.992 (0.974, 1.010)	0.38	0.994 (0.956, 1.032)	0.74	0.92	0.992 (0.970, 1.015)	0.51	<1E-4	0.992 (0.976, 1.008)	0.347
	sex-combined cancers
	Colon cancer	201	1.029 (1.002, 1.056)	0.04	1.033 (0.978, 1.092)	0.24	0.85	1.020 (0.977, 1.066)	0.37	0.096	NA	NA
HDL	sex-specific cancers
	Breast cancer	179	1.073 (1.029, 1.119)	0.001	1.094 (1.020. 1.174)	0.01	0.5	1.046 (0.999, 1.096)	0.06	<1E-4	1.070 (1.030, 1.110)	0.0005
	Breast cancer (ER+ve)	179	1.067 (1.016, 1.120)	0.009	1.094 (1.009, 1.187)	0.03	0.44	1.031 (0.976, 1.089)	0.28	<1E-4	1.063 (1.016, 1.112)	0.008
	Breast cancer (ER-ve)	179	1.107 (1.044, 1.174)	0.00068	1.114 (1.010, 1.229)	0.03	0.88	1.140 (1.046, 1.242)	0.0027	<1E-4	NA	NA
	Endometrial cancer	187	1.058 (0.971, 1.152)	0.2	1.027 (0.889, 1.187)	0.72	0.62	1.066 (0.959, 1.185)	0.24	<1E-4	1.049 (0.966, 1.140)	0.25
	sex-combined cancers
	Colon cancer	188	0.997 (0.876, 1.135)	0.97	0.861 (0.694, 1.069)	0.18	0.1	1.064 (0.866, 1.307)	0.56	0.006	NA	NA
TAG	sex-specific cancers
	Breast cancer	162	0.945 (0.899, 0.994)	0.028	0.894 (0.827, 0.966)	0.0053	0.07	0.916 (0.867, 0.968)	0.0018	<1E-4	0.937 (0.897, 0.978)	0.00365
	Breast cancer (ER+ve)	162	0.942 (0.889, 0.997)	0.04	0.882 (0.807, 0.963)	0.0057	0.06	0.932 (0.871, 0.997)	0.04	<1E-4	0.939 (0.894, 0.986)	0.01
	Breast cancer (ER-ve)	162	0.955 (0.889, 1.026)	0.21	0.938 (0.839, 1.048)	0.26	0.68	0.910 (0.833, 0.994)	0.04	<1E-4	NA	NA
	Endometrial cancer	173	0.975 (0.886, 1.074)	0.61	0.884 (0.759, 1.030)	0.12	0.11	0.948 (0.833, 1.078)	0.41	<1E-4	0.967 (0.881, 1.061)	0.48
	sex-combined cancers
	Colon cancer	175	1.031 (0.897, 1.186)	0.67	0.935 (0.749, 1.168)	0.55	0.27	0.958 (0.766, 1.198)	0.71	0.15	NA	NA
hsCRP	sex-specific cancers
	Breast cancer	132	1.059 (0.992, 1.130)	0.08	1.061 (0.953, 1.181)	0.28	0.96	1.030 (0.968, 1.096)	0.35	<1E-4	1.058 (1.007, 1.111)	0.028
	Breast cancer (ER+ve)	132	1.081 (1.009, 1.159)	0.03	1.094 (0.976, 1.225)	0.12	0.81	1.062 (0.988, 1.141)	0.1	<1E-4	1.090 (1.029, 1.154)	0.00388
	Breast cancer (ER-ve)	132	1.009 (0.929, 1.096)	0.83	1.006 (0.877, 1.153)	0.94	0.95	1.008 (0.913, 1.112)	0.88	<1E-4	1.025 (0.955, 1.100)	0.498
	Endometrial cancer	143	1.109 (0.994, 1.237)	0.06	1.029 (0.856, 1.238)	0.76	0.33	0.980 (0.832, 1.156)	0.81	<1E-4	1.097 (0.988, 1.219)	0.086
bAdiponectin	sex-specific cancers
	Breast cancer	8	1.072 (0.841, 1.365)	0.57	0.936 (0.446, 1.963)	0.87	0.71	1.094 (0.927, 1.292)	0.29	0.0002	1.087 (0.894, 1.321)	0.44
	Breast cancer (ER+ve)	8	1.005 (0.761, 1.327)	0.97	0.878 (0.375, 2.058)	0.78	0.75	1.029 (0.848, 1.249)	0.77	0.0011	1.025 (0.861, 1.220)	0.79
	Breast cancer (ER-ve)	8	1.119 (0.873, 1.434)	0.37	1.046 (0.486, 2.252)	0.91	0.86	0.983 (0.738, 1.309)	0.91	0.25	NA	NA
	Endometrial cancer	11	1.163 (0.898, 1.505)	0.25	0.976 (0.451, 2.111)	0.95	0.65	1.144 (0.804, 1.628)	0.45	0.75	NA	NA
	sex-combined cancers
	Colon cancer	11	0.500 (0.309, 0.811)	0.0049	2.117 (0.506, 8.852)	0.33	0.07	0.622 (0.320, 1.209)	0.16	0.42	NA	NA
bLeptin	sex-specific cancers
	Breast cancer	5	0.680 (0.285, 1.623)	0.38	NA	NA	0.89	1.084 (0.815, 1.443)	0.58	<1E-4	0.803 (0.621, 1.039)	0.34
	Breast cancer (ER+ve)	5	0.695 (0.307, 1.573)	0.38	NA	NA	0.93	1.012 (0.750, 1.364)	0.94	<1E-4	0.952 (0.796, 1.138)	0.64
	Breast cancer (ER-ve)	5	0.679 (0.219, 2.106)	0.5	NA	NA	0.92	1.462 (0.877, 2.439)	0.1454	<1E-4	1.211 (0.746, 1.964)	0.4955
	Endometrial cancer	5	1.755 (0.861, 3.581)	0.12	NA	NA	0.55	1.651 (0.786, 3.464)	0.19	0.0596	NA	NA
	sex-combined cancers
	Colon cancer	5	0.667 (0.274, 1.622)	0.37	NA	NA		0.739 (0.239, 2.285)	0.6	0.74	NA	NA
p<0.00333 is considered significant with Bonferroni correction for multiple testing.
p<0.005 is considered significant with Bonferroni correction for multiple testing (colon cancer).
Rows highlighted in yellow are significant with IVW and directionally consistent across all sensitivity analyses.
Rows highlighted in orange are marginally significant with IVW and directionally consistent across all sensitivity analyses.
aOutlier corrected
bSex-combined instruments, sex-specific instruments not available
