# Supplementary material for: Obesity, Fat Distribution and Risk of Cancer in Women and Men: A Mendelian Randomisation Study
Source: Nutrients. 2022 Dec 9;14(24):5259. doi: 10.3390/nu14245259 (PMC9784937; doi:10.3390/nu14245259)
Supplement: Supplementary file 1 [file nutrients-14-05259-s001.zip › Table S6.xlsx]

## Sheet: Sheet1
Table S6. Results of multivariate MR analyses to estimate the % BMI-effect mediated by cancer mediator.
				univariate MR				multivariate MR
Sex	Outcome	Exposure	n instruments	beta (IVW)	SE	OR (95% CI)	p-value	beta (IVW)	SE	OR (95% CI)	p-value	% effect mediated
Women	Breast cancer	BMI	37	-0.381384	0.069288	0.683 (0.596, 0.782)	3.70572e-08
		BMI	27	-0.300184	0.0806119	0.741 (0.632, 0.867)	0.000196233	-0.235351	0.068382	0.790 (0.691, 0.904)	0.000578041	21.5976
		mediator: IGF1	68	0.0170588	0.00884216	1.017 (1.000, 1.035)	0.0536989	0.0195258	0.00893777	1.020 (1.002, 1.038)	0.0289153
		BMI	23	-0.192797	0.0562413	0.825 (0.739, 0.921)	0.000607963	-0.115918	0.0563268	0.891 (0.797, 0.994)	0.0395939	39.8755
		mediator: HDL	68	0.075824	0.0280745	1.079 (1.021, 1.140)	0.00691707	0.0702157	0.0279136	1.073 (1.016, 1.133)	0.0118877
	Breast cancer (ER+ve)	BMI	37	-0.343849	0.069092	0.709 (0.619, 0.812)	6.46862e-07
		BMI	27	-0.247138	0.0789648	0.781 (0.669, 0.912)	0.00174967	-0.193035	0.0703114	0.824 (0.718, 0.946)	0.00604311	21.8918
		mediator: IGF1	68	0.019016	0.00926692	1.019 (1.001, 1.038)	0.0401666	0.0212788	0.00922339	1.022 (1.003, 1.040)	0.0210522
		BMI	23	-0.144728	0.0635679	0.865 (0.764, 0.980)	0.0228017	-0.0588163	0.0673435	0.943 (0.826, 1.076)	0.382458	59.3608
		mediator: HDL	68	0.0711646	0.0334048	1.074 (1.006, 1.146)	0.0331409	0.0688435	0.0334334	1.071 (1.003, 1.144)	0.0394825
	Breast cancer (ER-ve)	BMI	37	-0.527755	0.094161	0.590 (0.491, 0.709)	2.08475e-08
		BMI	23	-0.313733	0.0961973	0.731 (0.605, 0.882)	0.00110884	-0.247583	0.0924642	0.781 (0.651, 0.936)	0.0074149	21.0847
		mediator: HDL	68	0.0722238	0.0452416	1.075 (0.984, 1.175)	0.110399	0.0599764	0.0457743	1.062 (0.971, 1.161)	0.190107
	Endometrial cancer	BMI	38	0.567501	0.0965288	1.764 (1.460, 2.131)	4.12537e-09
		BMI	27	0.492209	0.0951813	1.636 (1.358, 1.971)	2.325e-07	0.390444	0.103915	1.478 (1.205, 1.811)	0.000171727	20.6751
		mediator: BioT	57	0.655835	0.137745	1.927 (1.471, 2.524)	1.92423e-06	0.647315	0.132201	1.910 (1.474, 2.475)	9.75918e-07
		BMI	35	0.53618	0.105718	1.709 (1.390, 2.103)	3.94129e-07	0.350308	0.109352	1.420 (1.146, 1.759)	0.00135775	34.6659
		mediator: Fasting insulin	11	1.16817	0.283808	3.216 (1.844, 5.609)	3.85444e-05	0.959566	0.303813	2.611 (1.439, 4.735)	0.00158634
Men	Prostate cancer	BMI	30	-0.210158	0.0548228	0.810 (0.728, 0.902)	0.000126377
		BMI	23	-0.161093	0.0608227	0.851 (0.756, 0.959)	0.00808334	-0.126778	0.0726305	0.881 (0.762, 1.016)	0.0808937	21.3013
		mediator: BioT	32	0.300121	0.0859547	1.350 (1.141, 1.598)	0.000480101	0.280325	0.0798902	1.324 (1.132, 1.548)	0.000449996
		BMI	26	-0.2028	0.06606	0.816 (0.717, 0.929)	0.002	-0.09396	0.0968	0.910 (0.753, 1.101)	0.33	53.6686
		mediator: Leptin	4	-0.376511	0.18185	0.686 (0.480, 0.980)	0.03841	-0.285486	0.148303	0.752 (0.562, 1.005)	0.0542268
