# Supplementary material for: Obesity, Fat Distribution and Risk of Cancer in Women and Men: A Mendelian Randomisation Study
Source: Nutrients. 2022 Dec 9;14(24):5259. doi: 10.3390/nu14245259 (PMC9784937; doi:10.3390/nu14245259)
Supplement: Supplementary file 1 [file nutrients-14-05259-s001.zip › Table S7.xlsx]

## Sheet: Sheet1
Table S7. Two-sample MR estimates of effects of adiposity traits on cancer risks in men.
			IVW		Egger			Weighted median		PRESSO
Exposure	Outcome	n instruments	OR (95% CI)	p-value	OR (95% CI)	p-value	Intercept p-val	OR (95% CI)	p-value	Global test p-val	OR (95% CI)a	p-value
BMI	sex-specific cancers
	Prostate cancer	230	0.913 (0.855, 0.976)	0.007	0.798 (0.668, 0.953)	0.01	0.11	0.885 (0.805, 0.972)	0.01	<1E-4	0.908 (0.850, 0.969)	0.004
	sex-combined cancers
	Lung cancer	222	1.137 (0.983, 1.314)	0.08	0.926 (0.628, 1.365)	0.7	0.27	1.041 (0.844, 1.284)	0.71	<1E-4	1.121 (0.972, 1.292)	0.118
	Colon cancer	231	1.059 (0.871, 1.288)	0.56	1.304 (0.769, 2.212)	0.33	0.41	1.063 (0.794, 1.422)	0.68	0.088	NA	NA
WHRadjBMI	sex-specific cancers
	Prostate cancer	97	0.993 (0.874, 1.128)	0.92	1.459 (0.971, 2.194)	0.07	0.0546	1.013 (0.890, 1.153)	0.85	<1E-4	0.954 (0.864, 1.054)	0.36
	sex-combined cancers
	Lung cancer	90	0.901 (0.728, 1.116)	0.34	0.583 (0.286, 1.188)	0.14	0.22	0.856 (0.651, 1.126)	0.266	0.01	NA	NA
	Colon cancer	96	1.217 (0.896, 1.653)	0.21	0.788 (0.297, 2.089)	0.63	0.36	1.049 (0.690.1.595)	0.82	0.08	NA	NA
p£0.008 is considered significant with Bonferroni correction for multiple testing.
Rows highlighted in yellow are significant with IVW and directionally consistent across all sensitivity analyses.
aOutlier corrected
