# Supplementary material for: Obesity, Fat Distribution and Risk of Cancer in Women and Men: A Mendelian Randomisation Study
Source: Nutrients. 2022 Dec 9;14(24):5259. doi: 10.3390/nu14245259 (PMC9784937; doi:10.3390/nu14245259)
Supplement: Supplementary file 1 [file nutrients-14-05259-s001.zip › Table S8.xlsx]

## Sheet: Sheet1
Table S8. Two-sample MR estimates of effects of adiposity traits on traditional cancer drivers in men.
			IVW		Egger			Weighted median		PRESSO
Exposure	Outcome	n instruments	Beta (95% CI)	p-value	Beta (95% CI)	p-value	Intercept p-val	Beta (95% CI)	p-value	Global test p-val	Beta (95% CI)a	p-value
BMI	BioT (nmol/L)	231	-0.128 (-0.161, -0.096)	9.9e-15	-0.199 (-0.286, -0.111)	1.3e-05	0.09	-0.133 (-0.169, -0.097)	3.9e-13	<1E-4	-0.125 (-0.155, -0.096)	1.2e-14
	Oestradiol	231	0.012 (0.005, 0.018)	0.0003	0.017 (0.000, 0.034)	0.05	0.48	0.011 (0.001, 0.021)	0.03	0.001	0.011 (0.005, 0.017)	0.000425
	Fasting blood insulin (pmol/L)	199	0.222 (0.186, 0.258)	1.14e-33	0.234 (0.142, 0.325)	1.17e-06	0.79	0.200 (0.149, 0.251)	1.25e-14	<1E-4	0.215 (0.180, 0.249)	7.21e-26
	IGF-1	231	-0.191 (-0.495, 0.114)	0.22	-0.450 (-1.273, 0.373)	0.285	0.51	-0.458 (-0.723, -0.194)	0.000688	<1E-4	-0.263 (-0.480, -0.045)	0.02
	HDL	231	-0.319 (-0.374, -0.265)	6.89e-31	-0.373 (-0.519,-0.226)	1.24e-06	0.45	-0.302 (-0.347, -0.257)	1.93e-39	<1E-4	-0.326 (-0.358, -0.294)	2.78e-50
	TAG	231	0.175 (0.111, 0.238)	7.33e-08	0.187 (0.015, 0.359)	0.03	0.88	0.208 (0.169, 0.246)	1.1e-26	<1E-4	0.215 (0.184, 0.245)	3.52e-31
	log hsCRP	231	0.331 (0.248, 0.414)	4.36e-15	0.325 (0.101, 0.549)	0.00485	0.95	0.282 (0.240, 0.325)	2.81e-38	<1E-4	0.310 (0.278, 0.342)	9.04e-49
	bAdiponectin	213	0.013 (-0.027, 0.053)	0.53	-0.019 (-0.130, 0.091)	0.73	0.54	-0.020 (-0.072, 0.031)	0.44	<1E-4	0.000 (-0.035, 0.035)	0.99
	bLeptin	195	0.352 (0.306, 0.399)	6.73e-50	0.492 (0.369, 0.614)	2.61e-13	0.02	0.413 (0.336, 0.491)	1.46e-25	0.29	NA	NA
WHRadjBMI	BioT (nmol/L)	96	-0.051 (-0.180, 0.078)	0.44	-0.292 (-0.702, 0.117)	0.16	0.23	-0.008 (-0.056, 0.041)	0.76	<1E-4	-0.048 (-0.089, -0.008)	0.02
	Oestradiol	96	-0.032 (-0.051, -0.012)	0.001	-0.030 (-0.092, 0.032)	0.34	0.96	-0.016 (-0.029, -0.003)	0.02	<1E-4	-0.019 (-0.029, -0.009)	0.0003
	Fasting blood insulin (pmol/L)	75	0.046 (-0.007, 0.100)	0.0899	-0.201 (-0.395, -0.007)	0.0454	0.01	0.044 (-0.026, 0.115)	0.22	0.0154	0.062 (0.010, 0.113)	0.02
	IGF-1	96	0.310 (-0.152, 0.772)	0.19	0.577 (-0.901, 2.055)	0.446	0.71	0.283 (-0.055, 0.620)	0.1	<1E-4	0.277 (-0.034, 0.587)	0.08
	HDL	96	-0.056 (-0.164, 0.053)	0.31	0.122 (-0.223, 0.467)	0.49	0.29	-0.080 (-0.145, -0.015)	0.02	<1E-4	-0.094 (-0.157, -0.032)	0.00395
	TAG	96	0.208 (0.112, 0.304)	2.14e-05	0.118 (-0.189, 0.424)	0.45	0.54	0.178 (0.117, 0.238)	1.04e-08	<1E-4	0.229 (0.174, 0.282)	5.7e-12
	log hsCRP	96	0.097 (0.030, 0.165)	0.0048	-0.146 (-0.356, 0.063)	0.17	0.02	0.076 (0.017, 0.136)	0.01	<1E-4	0.096 (0.044, 0.149)	0.00054
	bAdiponectin	86	-0.167 (-0.251, -0.082)	0.000104	-0.205 (-0.546, 0.136)	0.24	0.82	-0.137 (-0.213, -0.061)	0.000396	<1E-4	-0.152 (-0.215, -0.089)	1e-05
	bLeptin	73	0.045 (-0.044, 0.134)	0.32	-0.099 (-0.444, 0.247)	0.58	0.4	0.042 (-0.071, 0.155)	0.46	0.003	0.019 (-0.061, 0.100)	0.64
p<0.005 is considered significant with Bonferroni correction for multiple testing.
Rows highlighted in yellow are significant with IVW and directionally consistent across all sensitivity analyses.
aOutlier corrected
bSex-combined data
