# Supplementary material for: Obesity, Fat Distribution and Risk of Cancer in Women and Men: A Mendelian Randomisation Study
Source: Nutrients. 2022 Dec 9;14(24):5259. doi: 10.3390/nu14245259 (PMC9784937; doi:10.3390/nu14245259)
Supplement: Supplementary file 1 [file nutrients-14-05259-s001.zip › Table S9.xlsx]

## Sheet: Sheet1
Table S9. Two-sample MR estimates of effects of traditional mediators on prostate cancer risk in men.
			IVW		Egger			Weighted median		PRESSO
Exposure	Outcome	n instruments	OR (95% CI)	p-value	OR (95% CI)	p-value	Intercept p-val	OR (95% CI)	p-value	Global test p-val	OR (95% CI)a	p-value
BioT	Prostate cancer	106	1.225 (1.139, 1.318)	5.15e-08	1.137 (1.009, 1.282)	0.04	0.13	1.167 (1.069, 1.275)	0.000551	<1E-4	1.167 (1.102, 1.235)	6.35e-07
Testosterone cluster	Prostate cancer	82	1.312 (1.179, 1.460)	6.14e-07	1.085 (0.935, 1.258)	0.28	0.000991	1.227 (1.099, 1.370)	0.000282	<1E-4	1.251 (1.152, 1.359)	1.07e-06
Oestradiol	Prostate cancer	15	1.086 (0.434, 2.715)	0.86	1.293 (0.156, 10.734)	0.82	0.86	0.754 (0.330, 1.720)	0.5	0.0007	0.723 (0.306, 1.706)	0.47
Fasting insulin	Prostate cancer	15	0.666 (0.467, 0.951)	0.0252	1.062 (0.140, 8.050)	0.95	0.65	0.687 (0.474, 0.995)	0.047	0.0099	0.737 (0.548, 0.993)	0.07
IGF-1	Prostate cancer	195	1.009 (0.997, 1.021)	0.15	0.997 (0.971, 1.024)	0.85	0.35	1.000 (0.987, 1.014)	0.95	<1E-4	1.006 (0.996, 1.016)	0.26
HDL	Prostate cancer	153	0.985 (0.935, 1.037)	0.55	0.964 (0.886, 1.048)	0.39	0.52	0.973 (0.916, 1.033)	0.37	<1E-4	1.002 (0.958, 1.049)	0.922
TAG	Prostate cancer	121	1.005 (0.952, 1.061)	0.86	1.008 (0.928, 1.095)	0.84	0.91	0.986 (0.925, 1.051)	0.66	<1E-4	1.002 (0.954, 1.053)	0.93
hsCRP	Prostate cancer	80	1.101 (1.007, 1.203)	0.03	1.001 (0.873, 1.147)	0.99	0.08	1.003 (0.918, 1.096)	0.94	<1E-4	1.075 (1.009, 1.145)	0.03
bAdiponectin	Prostate cancer	11	1.008 (0.879, 1.156)	0.91	0.936 (0.623, 1.406)	0.76	0.71	1.070 (0.887, 1.292)	0.48	0.71	NA	NA
bLeptin	Prostate cancer	5	0.613 (0.462, 0.811)	0.0006	0.017 (0.000, 0.745)	0.12	0.16	0.580 (0.409, 0.822)	0.002	0.36	NA	NA
bLeptin (adj BMI)	Prostate cancer	4	0.551 (0.324, 0.937)	0.03	2.193 (0.001, 5814.128)	0.86		0.553 (0.344, 0.888)	0.01	0.1956	NA	NA
p<0.005 is considered significant with Bonferroni correction for multiple testing.
Rows highlighted in yellow are significant with IVW and directionally consistent across all sensitivity analyses.
aOutlier corrected
bSex-combined instruments, sex-specific instruments not available
